# Supplementary material for: Ubiquitin-Specific Protease 49 Interacts with Bax to Modulate Apoptosis
Source: Int J Mol Sci. 2026 May 3;27(9):4102. doi: 10.3390/ijms27094102 (PMC13164060; doi:10.3390/ijms27094102)
Supplement: Supplementary file 1 [file ijms-27-04102-s001.zip]

Archive with 1 entries (1 files):
- ijms-4176976-supplementary.pdf
